# Supplementary material for: Novel Mechanism-Based Descriptors for Extreme Ultraviolet-Induced Photoacid Generation: Key Factors Affecting Extreme Ultraviolet Sensitivity
Source: Molecules. 2023 Aug 25;28(17):6244. doi: 10.3390/molecules28176244 (PMC10488646; doi:10.3390/molecules28176244)
Supplement: Supplementary file 1 [file molecules-28-06244-s001.zip]

Archive with 1 entries (1 files):
- molecules-2560189-supplementary.pdf
